# Supplementary material for: Effects of elevated CO2 on fine root biomass are reduced by aridity but enhanced by soil nitrogen: A global assessment
Source: Sci Rep. 2017 Nov 10;7:15355. doi: 10.1038/s41598-017-15728-4 (PMC5681551; doi:10.1038/s41598-017-15728-4)
Supplement: Supplementary file 2 — Coarse root [file 41598_2017_15728_MOESM2_ESM.csv]

Refertence	Code	Experiment	LnRR	duration	Site	Latitude	Longitude	pH	totalC	TotalN	Obs	Ecosystem	AI	Aridity	Altitude	MAT	MAP	Temperature_seasonality	Precipitation_seasonality	Mean_temperature_diurnal_range	Climate
Brownet al. (2007). Root biomass and nutrient dynamics in a scrub-oak ecosystem under the influence of elevated atmospheric CO2. Plant and Soil, 292(1-2), 219-232.	O50	KSC	0.012224744	2070	KSC	28.6	-80.66	4.1	0.872093023	0.021	Burnt1	S	0.9694	0.4776	3	21.7	1302	4372	44	9.5	Temperate
Stoveret al (2010). The long-term effects of CO 2 enrichment on fine root productivity, mortality, and survivorship in a scrub-oak ecosystem at Kennedy Space Center, Florida, USA. Environmental and Experimental Botany, 69(2), 214-222.	O34	KSC	0.60077386	2070	KSC	28.6	-80.66	4.1	0.872093023	0.021	Burnt2	S	0.9694	0.4776	3	21.7	1302	4372	44	9.5	Temperate
Norby, R. J.,et al.,(2002). Net primary productivity of a CO2?enriched deciduous forest and the implications for carbon storage. Ecological Applications, 12(5), 1261-1266.	F39	ORNLFACE	0.109199292	621	ORNLFACE	35.9	-84.33	6	2.4	0.2	Liquidambar	F	1.0706	0.3764	240	14	1350	7922	16	13.1	Temperate
Matamala, R., & Schlesinger, W. H. (2000). Effects of elevated atmospheric CO2 on fine root production and activity in an intact temperate forest ecosystem. Global Change Biology, 6(8), 967-979.	F14	Duke	0.026409389	750	Duke	35.95	-79.15	5.41	1.66	0.08	Pinus1	F	0.9135	0.5335	168	14.6	1161	7607	11	13.2	Temperate
Jackson, R. B., Cook, C. W., Pippen, J. S., & Palmer, S. M. (2009). Increased belowground biomass and soil CO2 fluxes after a decade of carbon dioxide enrichment in a warm?temperate forest. Ecology, 90(12), 3352-3366.	F30	Duke	0.835117442	4380	Duke	35.95	-79.15	5.41	1.66	0.08	Pinus2	F	0.9135	0.5335	168	14.6	1161	7607	11	13.2	Temperate
Taylor et al. (2014). Root length, biomass, tissue chemistry and mycorrhizal colonization following 14 years of CO2 enrichment and 6 years of N fertilization in a warm temperate forest. Tree physiology, 34(9), 955-965.	F62 New	Duke	-0.129625138	5110	Duke	35.95	-79.15	5.41	1.66	0.08	Pinus3	F	0.9135	0.5335	168	14.6	1161	7607	11	13.2	Temperate
Newinghamet al. (2013). No cumulative effect of 10 years of elevated [CO2] on perennial plant biomass components in the Mojave Desert. Global Change Biology, 19(7), 2168-2181.	Newingham	Mojave	-0.083114907	3650	Mojave	36.81	-115.91	8.5	1.8	0.0821	Community level	S	0.0868	1.3602	942	16.7	131	8216	37	16	Arid
Newinghamet al. (2013). No cumulative effect of 10 years of elevated [CO2] on perennial plant biomass components in the Mojave Desert. Global Change Biology, 19(7), 2168-2181.	Newingham	Mojave	0.200670695	3650	Mojave	36.81	-115.91	8.5	1.8	0.0821	P.rigid	S	0.0868	1.3602	942	16.7	131	8216	37	16	Arid
Newinghamet al. (2013). No cumulative effect of 10 years of elevated [CO2] on perennial plant biomass components in the Mojave Desert. Global Change Biology, 19(7), 2168-2181.	Newingham	Mojave	0.042559614	3650	Mojave	36.81	-115.91	8.5	1.8	0.0821	A.dunosa	S	0.0868	1.3602	942	16.7	131	8216	37	16	Arid
Newinghamet al. (2013). No cumulative effect of 10 years of elevated [CO2] on perennial plant biomass components in the Mojave Desert. Global Change Biology, 19(7), 2168-2181.	Newingham	Mojave	-0.386560953	3650	Mojave	36.81	-115.91	8.5	1.8	0.0821	L.Tri	S	0.0868	1.3602	942	16.7	131	8216	37	16	Arid
Newinghamet al. (2013). No cumulative effect of 10 years of elevated [CO2] on perennial plant biomass components in the Mojave Desert. Global Change Biology, 19(7), 2168-2181.	Newingham	Mojave	-0.022839492	3650	Mojave	36.81	-115.91	8.5	1.8	0.0821	L.And	S	0.0868	1.3602	942	16.7	131	8216	37	16	Arid
Newinghamet al. (2013). No cumulative effect of 10 years of elevated [CO2] on perennial plant biomass components in the Mojave Desert. Global Change Biology, 19(7), 2168-2181.	Newingham	Mojave	0.138304671	3650	Mojave	36.81	-115.91	8.5	1.8	0.0821	L.Pap	S	0.0868	1.3602	942	16.7	131	8216	37	16	Arid
Reich et al., unpublished data	BioCON	BioCON	0.106038252	4380	BioCON	45.4	-123.18	5.41	0.632	0.057	Community level	G	1.447	0	170	10.4	1397	5065	70	11.9	Temperate
Pregitzer et al. (1995). Atmospheric CO2, soil nitrogen and turnover of fine roots. New Phytologist, 129(4), 579-585.	O4	Michigan ln	0.24946086	158	Michigan	45.57	-84.66	6	0.36	0.026	Populus ln1	F	0.9281	0.5189	219	5.9	788	9640	24	11	Continental
Pregitzer et al. (1995). Atmospheric CO2, soil nitrogen and turnover of fine roots. New Phytologist, 129(4), 579-585.	O4	Michigan hn	0.382696606	158	Michigan	45.57	-84.66	6.08	1.2	0.09	Populushn1	F	0.9281	0.5189	219	5.9	788	9640	24	11	Continental
Zak et al. (2000). Atmospheric Co2, Soil?N Availability, And Allocation Of Biomass And Nitrogen By Populus Tremuloides. Ecological Applications, 10(1), 34-46.	O5	Michigan ln	0.22054277	730	Michigan	45.57	-84.66	6	0.36	0.026	Populus ln2	F	0.9281	0.5189	219	5.9	788	9640	24	11	Continental
Zak et al. (2000). Atmospheric Co2, Soil?N Availability, And Allocation Of Biomass And Nitrogen By Populus Tremuloides. Ecological Applications, 10(1), 34-46.	O5	Michigan hn	0.35	730	Michigan	45.57	-84.66	6.08	1.2	0.09	Populushn2	F	0.9281	0.5189	219	5.9	788	9640	24	11	Continental
Pregitzeet al. (2008). Soil respiration, root biomass, and root turnover following long?term exposure of northern forests to elevated atmospheric CO2 and tropospheric O3. New Phytologist, 180(1), 153-161.	F47	Rhinelander	0.011764842	2482	Rhinelander	45.66	-89.61	5.7	1.61	0.125	Birch/Aspen	F	0.9342	0.5128	487	4.3	796	11047	45	12.4	Continental
Pregitzeet al. (2008). Soil respiration, root biomass, and root turnover following long?term exposure of northern forests to elevated atmospheric CO2 and tropospheric O3. New Phytologist, 180(1), 153-161.	F47	Rhinelander	0.321815079	2482	Rhinelander	45.66	-89.61	5.7	1.61	0.125	Aspen	F	0.9342	0.5128	487	4.3	796	11047	45	12.4	Continental
Pregitzeet al. (2008). Soil respiration, root biomass, and root turnover following long?term exposure of northern forests to elevated atmospheric CO2 and tropospheric O3. New Phytologist, 180(1), 153-161.	F47	Rhinelander	1.628531571	2482	Rhinelander	45.66	-89.61	5.7	1.61	0.125	Maple/Aspen	F	0.9342	0.5128	487	4.3	796	11047	45	12.4	Continental
