# Supplementary material for: Effects of elevated CO2 on fine root biomass are reduced by aridity but enhanced by soil nitrogen: A global assessment
Source: Sci Rep. 2017 Nov 10;7:15355. doi: 10.1038/s41598-017-15728-4 (PMC5681551; doi:10.1038/s41598-017-15728-4)
Supplement: Supplementary file 3 — Fine root [file 41598_2017_15728_MOESM3_ESM.csv]

Reference	Experiment	LnRR	duration	Site	Latitude	Longitude	pH	totalC	TotalN	Obs	Ecosystem	AI	Aridity	Altitude	MAT	MAP	Temperature_seasonality	Precipitation_seasonality	Mean_temperature_diurnal_range	Climate
Janssens et al., 1998. Elevated atmospheric CO2 increases fine root production, respiration, rhizosphere respiration and soil CO2 efflux in Scots pine seedlings. Global Change Biology 4, 871-878.	UA OTC	0.87	210	Antwerp	51.17	4.38	4.3	1.61	0.12	Pinus	F	1.0773	0.4557	12	10.1	779	5502	12	7.5	Temperate
Spinnler et al., 2002. Four-year growth dynamics of beech-spruce model ecosystems under CO2 enrichment on two different forest soils. Trees-Structure and Function 16, 423-436./Hagedorn et al.(2003) The input and fate of new c in two forest soils under elevated co2. Global Change Biology, 9, 862-872.	Birmensdorf (acidic)	-0.01	1460	Birmensdorf	47.35	8.43			0.08	Community acidic soil	F	1.533	0	541	8.7	1133	6255	27	7.7	Temperate
Spinnler et al., 2002. Four-year growth dynamics of beech-spruce model ecosystems under CO2 enrichment on two different forest soils. Trees-Structure and Function 16, 423-436./Hagedorn et al.(2003) The input and fate of new c in two forest soils under elevated co2. Global Change Biology, 9, 862-872.	Birmensdorf (calc)	0.12	1460	Birmensdorf	47.35	8.43			0.076	Community calc soil	F	1.533	0	541	8.7	1133	6255	27	7.7	Temperate
Moscatelli et al. (2001) Mediterranean natural forest living at elevated carbon dioxide: Soil biological properties and plant biomass growth. Soil Use and Management, 17, 195-202.	Montalto	-0.56	365	Italy	42.37	11.53	7.8	1.18	0.11	Quercus	F	0.6224	0.9106	6	15.7	605	5520	43	8.2	Temperate
Iversen, C. M., Ledford, J., & Norby, R. J. (2008). CO2 enrichment increases carbon and nitrogen input from fine roots in a deciduous forest. New Phytologist, 179(3), 837-847.	ORNL-2	0.75	2190	ORNL	35.9	-84.33	6	2.4	0.2	Liquidambar styraciflua2	F	1.0706	0.4624	240	14	1350	7922	16	13.1	Temperate
Iversenet al. (2012). Soil carbon and nitrogen cycling and storage throughout the soil profile in a sweetgum plantation after 11 years of CO2?enrichment. Global Change Biology, 18(5), 1684-1697.	ORNL-3	0.93	3285	ORNL	35.9	-84.33	6	2.4	0.2	Liquidambar styraciflua3	F	1.0706	0.4624	240	14	1350	7922	16	13.1	Temperate
Norby, R. J.,et al.,(2002). Net primary productivity of a CO2?enriched deciduous forest and the implications for carbon storage. Ecological Applications, 12(5), 1261-1266.	ORNL-1	0.45	621	ORNL	35.9	-84.33	6	2.4	0.2	Liquidambar styraciflua1	F	1.0706	0.4624	240	14	1350	7922	16	13.1	Temperate
Dayet al. (2013). The effects of 11 yr of CO2 enrichment on roots in a Florida scrub?oak ecosystem. New Phytologist, 200(3), 778-787.	KSC	-0.36	4015	KSC	28.6	-80.66	4.1	0.872093023	0.021	Burncomm3	S	0.9694	0.5636	3	21.7	1302	4372	44	9.5	Temperate
Brownet al. (2007). Root biomass and nutrient dynamics in a scrub-oak ecosystem under the influence of elevated atmospheric CO2. Plant and Soil, 292(1-2), 219-232.	KSC	-0.19	2070	KSC	28.6	-80.66	4.1	0.872093023	0.021	Burncomm1	S	0.9694	0.5636	3	21.7	1302	4372	44	9.5	Temperate
Stoveret al (2010). The long-term effects of CO 2 enrichment on fine root productivity, mortality, and survivorship in a scrub-oak ecosystem at Kennedy Space Center, Florida, USA. Environmental and Experimental Botany, 69(2), 214-222.	KSC	0.19	3600	KSC	28.6	-80.66	4.1	0.872093023	0.021	Burncomm2	S	0.9694	0.5636	3	21.7	1302	4372	44	9.5	Temperate
Dayet al. (2013). The effects of 11 yr of CO2 enrichment on roots in a Florida scrub?oak ecosystem. New Phytologist, 200(3), 778-787.	KSC	0.06	4015	KSC	28.6	-80.66	4.1	0.872093023	0.021	Burncomm3	S	0.9694	0.5636	3	21.7	1302	4372	44	9.5	Temperate
Saha et al. (2011) Impact of elevated CO2 on utilization of soil moisture and associated soil biophysical parameters in pigeon pea (Cajanus cajan L.). Agriculture Ecosystems & Environment, 142, 213-221.	India	0.34	110	India	28.63	77.21	7.3	0.3	0.03	Cajanus cajan	A	0.4193	1.1137	218	25.1	711	6761	139	13	Temperate
Matamala, R., & Schlesinger, W. H. (2000). Effects of elevated atmospheric CO2 on fine root production and activity in an intact temperate forest ecosystem. Global Change Biology, 6(8), 967-979.	Duke	0.04	750	Duke	35.95	-79.15	5.41	1.66	0.08	Pinus1	F	0.9135	0.6195	168	14.6	1161	7607	11	13.2	Temperate
Jackson, R. B., Cook, C. W., Pippen, J. S., & Palmer, S. M. (2009). Increased belowground biomass and soil CO2 fluxes after a decade of carbon dioxide enrichment in a warm?temperate forest. Ecology, 90(12), 3352-3366.	Duke	0.21	4380	Duke	35.95	-79.15	5.41	1.66	0.08	Pinus2	F	0.9135	0.6195	168	14.6	1161	7607	11	13.2	Temperate
Phillips, R. P., Finzi, A. C., & Bernhardt, E. S. (2011). Enhanced root exudation induces microbial feedbacks to N cycling in a pine forest under long?term CO2 fumigation. Ecology letters, 14(2), 187-194	Duke	0.27	4410	Duke	35.95	-79.15	5.41	1.66	0.08	Pinus3	F	0.9135	0.6195	168	14.6	1161	7607	11	13.2	Temperate
Taylor et al. (2014). Root length, biomass, tissue chemistry and mycorrhizal colonization following 14 years of CO2 enrichment and 6 years of N fertilization in a warm temperate forest. Tree physiology, 34(9), 955-965.	Duke	0.33	5110	Duke	35.95	-79.15	5.41	1.66	0.08	Pinus4	F	0.9135	0.6195	168	14.6	1161	7607	11	13.2	Temperate
Phillips et al. (2006) Effects of elevated CO2 on fine root dynamics in a Mojave Desert community: a FACE study. Global Change Biology, 12, 61-73.	Mojave Desert	-0.31	730	Mojave Desert	36.81	-115.91	8.5	1.8	0.0821	Community1	S	0.0868	1.4462	942	16.7	131	8216	37	16	Arid
Phillips et al. (2006) Effects of elevated CO2 on fine root dynamics in a Mojave Desert community: a FACE study. Global Change Biology, 12, 61-73.	Mojave Desert	-0.07	730	Mojave Desert	36.81	-115.91	8.5	1.8	0.0821	Larrea sp1	S	0.0868	1.4462	942	16.7	131	8216	37	16	Arid
Phillips et al. (2006) Effects of elevated CO2 on fine root dynamics in a Mojave Desert community: a FACE study. Global Change Biology, 12, 61-73.	Mojave Desert	-0.03	730	Mojave Desert	36.81	-115.91	8.5	1.8	0.0821	Ambrosia1	S	0.0868	1.4462	942	16.7	131	8216	37	16	Arid
Ferguson SD, Nowak RS (2011) Transitory effects of elevated atmospheric CO2 on fine root dynamics in an arid ecosystem do not increase long-term soil carbon input from fine root litter. New Phytologist, 190, 953-967	Mojave Desert	0.14	2765	Mojave Desert	36.81	-115.91	8.5	1.8	0.0821	Larrea sp2	S	0.0868	1.4462	942	16.7	131	8216	37	16	Arid
Ferguson SD, Nowak RS (2011) Transitory effects of elevated atmospheric CO2 on fine root dynamics in an arid ecosystem do not increase long-term soil carbon input from fine root litter. New Phytologist, 190, 953-968	Mojave Desert	0.06	2765	Mojave Desert	36.81	-115.91	8.5	1.8	0.0821	Ambrosia2	S	0.0868	1.4462	942	16.7	131	8216	37	16	Arid
Ferguson SD, Nowak RS (2011) Transitory effects of elevated atmospheric CO2 on fine root dynamics in an arid ecosystem do not increase long-term soil carbon input from fine root litter. New Phytologist, 190, 953-969	Mojave Desert	0.04	2765	Mojave Desert	36.81	-115.91	8.5	1.8	0.0821	Community2	S	0.0868	1.4462	942	16.7	131	8216	37	16	Arid
Higgins et al. (2002) Root production and demography in a california annual grassland under elevated atmospheric carbon dioxide. Global Change Biology, 8, 841-850.	Jasper	-0.06	1825	Jasper	37.4	-122.21	6	1.2	0.12	Community	G	0.5731	0.9599	187	13.7	643	3409	87	11.5	Temperate
LeCain et al. (2006). Root biomass of individual species, and root size characteristics after five years of CO 2 enrichment on native shortgrass steppe. Plant and Soil, 279(1), 219-228.	Colorado	0.08	1050	Colorado OTC	40.83	-104.47	7.7	0.71	0.085	Community1	G	0.3092	1.2238	1592	8.5	359	8751	66	16.8	Arid
LeCain et al. (2006). Root biomass of individual species, and root size characteristics after five years of CO 2 enrichment on native shortgrass steppe. Plant and Soil, 279(1), 219-228.	Colorado	-0.27	1050	Colorado OTC	40.83	-104.47	7.7	0.71	0.085	Bouteloua gracilis1	G	0.3092	1.2238	1592	8.5	359	8751	66	16.8	Arid
LeCain et al. (2006). Root biomass of individual species, and root size characteristics after five years of CO 2 enrichment on native shortgrass steppe. Plant and Soil, 279(1), 219-228.	Colorado	0.32	1050	Colorado OTC	40.83	-104.47	7.7	0.71	0.085	Stipa comata1	G	0.3092	1.2238	1592	8.5	359	8751	66	16.8	Arid
LeCain et al. (2006). Root biomass of individual species, and root size characteristics after five years of CO 2 enrichment on native shortgrass steppe. Plant and Soil, 279(1), 219-228.	Colorado	-0.13	1050	Colorado OTC	40.83	-104.47	7.7	0.71	0.085	Pascopyrum smithii1	G	0.3092	1.2238	1592	8.5	359	8751	66	16.8	Arid
Milchunas, D. G., Mosier, A. R., Morgan, J. A., LeCain, D. R., King, J. Y., & Nelson, J. A. (2005). Root production and tissue quality in a shortgrass steppe exposed to elevated CO 2: using a new ingrowth method. Plant and Soil, 268(1), 111-122.	Colorado	0.34	1050	Colorado OTC	40.83	-104.47	7.7	0.71	0.085	Community2	G	0.3092	1.2238	1592	8.5	359	8751	66	16.8	Arid
Morganet al. (2011). C4 grasses prosper as carbon dioxide eliminates desiccation in warmed semi-arid grassland. Nature, 476(7359), 202-205.	Colorado	0.13	1170	Colorado FACE	41.18	-104.9	7.9	1.4	0.12	Community3	G	0.371	1.162	1903	7.1	380	8103	56	14.7	Arid
Carrilloet al. (2014). Disentangling root responses to climate change in a semiarid grassland. Oecologia, 175(2), 699-711.	Colorado	0.18	1535	Colorado FACE	41.18	-104.9	7.9	1.4	0.12	Community4	G	0.371	1.162	1903	7.1	380	8103	56	14.7	Arid
Zak et al. (2000). Atmospheric Co2, Soil?N Availability, And Allocation Of Biomass And Nitrogen By Populus Tremuloides. Ecological Applications, 10(1), 34-46.	Michigan ln	0.15	730	Michigan	45.57	-84.66	6.74	0.36	0.026	Populus ln2	F	0.9281	0.6049	219	5.9	788	9640	24	11	Continental
Zak et al. (2000). Atmospheric Co2, Soil?N Availability, And Allocation Of Biomass And Nitrogen By Populus Tremuloides. Ecological Applications, 10(1), 34-46.	Michigan hn	0.45	730	Michigan	45.57	-84.66	6.08	1.2	0.09	Populushn2	F	0.9281	0.6049	219	5.9	788	9640	24	11	Continental
Pregitzer et al. (1995). Atmospheric CO2, soil nitrogen and turnover of fine roots. New Phytologist, 129(4), 579-585.	Michigan ln	0.28	158	Michigan	45.57	-84.66	6.3	0.36	0.04	Populus ln1	F	0.9281	0.6049	219	5.9	788	9640	24	11	Continental
Pregitzer et al. (1995). Atmospheric CO2, soil nitrogen and turnover of fine roots. New Phytologist, 129(4), 579-585.	Michigan hn	0.52	158	Michigan	45.57	-84.66	6		0.15	Populusln2	F	0.9281	0.6049	219	5.9	788	9640	24	11	Continental
Kinget al.(2001). Fine-root biomass and fluxes of soil carbon in young stands of paper birch and trembling aspen as affected by elevated atmospheric CO2 and tropospheric O3. Oecologia, 128(2), 237-250.	Rhinelander	0.61	290	Rhinelander	45.66	-89.61	5.7	1.61	0.125	Birch/Aspen1	F	0.9342	0.5988	487	4.3	796	11047	45	12.4	Continental
Kinget al.(2001). Fine-root biomass and fluxes of soil carbon in young stands of paper birch and trembling aspen as affected by elevated atmospheric CO2 and tropospheric O3. Oecologia, 128(2), 237-250.	Rhinelander	0.72	290	Rhinelander	45.66	-89.61	5.7	1.61	0.125	Aspen1	F	0.9342	0.5988	487	4.3	796	11047	45	12.4	Continental
Pregitzeet al. (2008). Soil respiration, root biomass, and root turnover following long?term exposure of northern forests to elevated atmospheric CO2 and tropospheric O3. New Phytologist, 180(1), 153-161.	Rhinelander	0.18	2482	Rhinelander	45.66	-89.61	5.7	1.61	0.125	Birch/Aspen2	F	0.9342	0.5988	487	4.3	796	11047	45	12.4	Continental
Pregitzeet al. (2008). Soil respiration, root biomass, and root turnover following long?term exposure of northern forests to elevated atmospheric CO2 and tropospheric O3. New Phytologist, 180(1), 153-161.	Rhinelander	0.25	2482	Rhinelander	45.66	-89.61	5.7	1.61	0.125	Maple/Aspen2	F	0.9342	0.5988	487	4.3	796	11047	45	12.4	Continental
Pregitzeet al. (2008). Soil respiration, root biomass, and root turnover following long?term exposure of northern forests to elevated atmospheric CO2 and tropospheric O3. New Phytologist, 180(1), 153-161.	Rhinelander	0.26	2482	Rhinelander	45.66	-89.61	5.7	1.61	0.125	Aspen2	F	0.9342	0.5988	487	4.3	796	11047	45	12.4	Continental
Reich et al unpublished data	Biocon	0.154	4380	Biocon	45.4	-123.18	5.41	0.632	0.057	Community	G	1.447	0.086	170	10.4	1397	5065	70	11.9	Temperate
Pineiro et al. unpublished data	Euc	-0.036	820	EucFACE	-33.4	150.98	5.5	1.02	0.067	Euc	F	0.8004	0.7326	4	17.5	1007	4307	31	12	Temperate
