# Supplementary material for: Effects of elevated CO2 on fine root biomass are reduced by aridity but enhanced by soil nitrogen: A global assessment
Source: Sci Rep. 2017 Nov 10;7:15355. doi: 10.1038/s41598-017-15728-4 (PMC5681551; doi:10.1038/s41598-017-15728-4)
Supplement: Supplementary file 4 — Total root [file 41598_2017_15728_MOESM4_ESM.csv]

Reference	Experiment	LnRR	duration	Site	Latitude	Longitude	pH	totalC	TotalN	Obs	Ecosystem	AI	Aridity	Altitude	MAT	MAP	Temperature_seasonality	Precipitation_seasonality	Mean_temperature_diurnal_range	Climate
Reich et al. unpublished data	BioCON	0.14	4380	BioCON	45.4	-123.18	5.41	0.632	0.057	Community level	G	1.447	0.0329	170	10.4	1397	5065	70	11.9	Temperate
Kou et al. (2007) Effect of elevated atmospheric CO2 concentration on soil and root respiration in winter wheat by using a respiration partitioning chamber. Plant and Soil, 299, 237-249.	China	0.12	200	China	32.61	119.7	7.2	1.84	0.145	Wheat	A	0.9291	0.5508	2	15.1	985	9183	64	8.3	Temperate
Matamala, R., & Schlesinger, W. H. (2000). Effects of elevated atmospheric CO2 on fine root production and activity in an intact temperate forest ecosystem. Global Change Biology, 6(8), 967-979.	Duke	0.03	750	Duke	35.95	-79.15	5.41	1.66	0.08	Pinus1	F	0.9135	0.5664	168	14.6	1161	7607	11	13.2	Temperate
Bazot et al. (2006) Effects of elevated CO2 concentration on rhizodeposition from Lolium perenne grown on soil exposed to 9 years of CO2 enrichment. Soil Biology & Biochemistry, 38, 729-736.	ETH	0.12	67	ETH	47.45	8.68	7	3.9	0.22	Lolium2	G	1.4799	0	541	8.7	1104	6322	25	7.8	Temperate
Jongenet al. (1995) The effects of elevated CO2 concentrations on the root growth of Lolium perenne and Trifolium repens grown in a FACE system. Global Change Biology, 1, 361-371.	ETH	0.7	56	ETH	47.45	8.68	7	3.9	0.22	Lolium1	G	1.4799	0	541	8.7	1104	6322	25	7.8	Temperate
Jackson, R. B., Cook, C. W., Pippen, J. S., & Palmer, S. M. (2009). Increased belowground biomass and soil CO2 fluxes after a decade of carbon dioxide enrichment in a warm?temperate forest. Ecology, 90(12), 3352-3366.	Duke	0.6	4380	Duke	35.95	-79.15	5.41	1.66	0.08	Pinus2	F	0.9135	0.5664	168	14.6	1161	7607	11	13.2	Temperate
Norby, R. J.,et al.,(2002). Net primary productivity of a CO2?enriched deciduous forest and the implications for carbon storage. Ecological Applications, 12(5), 1261-1266.	ORNLFACE	0.48	621	ORNLFACE	35.9	-84.33	6	2.4	0.2	Liquidambar	F	1.0706	0.4093	240	14	1350	7922	16	13.1	Temperate
Pendall et al. (2011) Soil carbon storage under simulated climate change is mediated by plant functional type. Global Change Biology, 17, 505-514.	Tas	-0.39	2095	Tas	-42.68	147.26	6	1.8	0.2	Community level	G	0.5758	0.9041	64	12.1	560	3265	11	10.1	Temperate
Pregitzeet al. (2008). Soil respiration, root biomass, and root turnover following long?term exposure of northern forests to elevated atmospheric CO2 and tropospheric O3. New Phytologist, 180(1), 153-161.	Rhinelander	0.09	2482	Rhinelander	45.66	-89.61	5.7	1.61	0.125	Birch/Aspen	F	0.9342	0.5457	487	4.3	796	11047	45	12.4	Continental
Pregitzeet al. (2008). Soil respiration, root biomass, and root turnover following long?term exposure of northern forests to elevated atmospheric CO2 and tropospheric O3. New Phytologist, 180(1), 153-161.	Rhinelander	0.3	2482	Rhinelander	45.66	-89.61	5.7	1.61	0.125	Aspen	F	0.9342	0.5457	487	4.3	796	11047	45	12.4	Continental
Pregitzeet al. (2008). Soil respiration, root biomass, and root turnover following long?term exposure of northern forests to elevated atmospheric CO2 and tropospheric O3. New Phytologist, 180(1), 153-161.	Rhinelander	0.96	2482	Rhinelander	45.66	-89.61	5.7	1.61	0.125	Maple/Aspen	F	0.9342	0.5457	487	4.3	796	11047	45	12.4	Continental
Hill et al. (2007) The fate of photosynthetically-fixed carbon in Lolium perenne grassland as modified by elevated CO2 and sward management. New Phytologist, 173, 766-777.	ETH	0.38	180	ETH	47.45	8.68	7.25	4	0.22	Lolium3	G	1.4799	0	541	8.7	1104	6322	25	7.8	Temperate
Hill et al. (2007) The fate of photosynthetically-fixed carbon in Lolium perenne grassland as modified by elevated CO2 and sward management. New Phytologist, 173, 766-777.	ETH	0.77	180	ETH	47.45	8.68	7.25	4	0.22	Tri3	G	1.4799	0	541	8.7	1104	6322	25	7.8	Temperate
Suter D, Frehner M, Fischer BU, Nosberger J, Luscher A (2002) Elevated CO2 increases carbon allocation to the roots of Lolium perenne under free-air CO2 enrichment but not in a controlled environment. New Phytologist, 154, 65-75.	ETH	0.57	180	ETH	47.45	8.68	7.25	4	0.22	Lolium4	G	1.4799	0	541	8.7	1104	6322	25	7.8	Temperate
Jin et al. (2012). Phosphorus supply enhances the response of legumes to elevated CO2 (FACE) in a phosphorus-deficient vertisol. Plant and Soil, 358(1-2), 91-104.	SoilFACE	0	270	SoilFACE	-36.7	142.18	7.7	0.78	0.08	Field pea	A	0.3821	1.0978	131	14.3	494	4501	29	13.2	Temperate
Jin et al. (2012). Phosphorus supply enhances the response of legumes to elevated CO2 (FACE) in a phosphorus-deficient vertisol. Plant and Soil, 358(1-2), 91-104.	SoilFACE	0.01	270	SoilFACE	-36.7	142.18	7.7	0.78	0.08	chick pea	A	0.3821	1.0978	131	14.3	494	4501	29	13.2	Temperate
Jin et al. (2012). Phosphorus supply enhances the response of legumes to elevated CO2 (FACE) in a phosphorus-deficient vertisol. Plant and Soil, 358(1-2), 91-104.	Duke	0.09	5110	Duke	35.95	-79.15	5.41	1.66	0.08	Pinus2	F	0.9135	0.5664	168	14.6	1161	7607	11	13.2	Temperate
Lenhart, K. (2008). The effects of long-term Free Air CO2 Enrichment (FACE) on soil aggregation, soil carbon input, and ecosystem CO2 dynamics in a temperate grassland ecosystem (Doctoral dissertation, Universitätsbibliothek Giessen).	GiFACE	-0.04	3212	GiFACE	50.53	8.68	5.9	3.38	0.34	Community level	G	0.9048	0.5751	167	9.3	686	6397	13	8.2	Temperate
Barnard et al. (2004). Atmospheric CO2 elevation has little effect on nitrifying and denitrifying enzyme activity in four European grasslands. Global Change Biology, 10(4), 488-497. Personal comm	MR Ger	-0.09	780	MR Ger	48.21	11.6		4.37	0.38	Community level	G	1.161	0.3189	496	8	901	6782	34	8.9	Temperate
Barnard et al. (2004). Atmospheric CO2 elevation has little effect on nitrifying and denitrifying enzyme activity in four European grasslands. Global Change Biology, 10(4), 488-497. Personal comm	MR Italy	-0.08	600	MR Italy	43.28	11.57		2.13	0.22	Community level	G	0.7421	0.7378	184	13.7	758	5996	27	10	Temperate
Newinghamet al. (2013). No cumulative effect of 10 years of elevated [CO2] on perennial plant biomass components in the Mojave Desert. Global Change Biology, 19(7), 2168-2181.	Mojave	-0.02	3650	Mojave	36.81	-115.91	8.5	1.8	0.0821	Community level	S	0.0868	1.3931	942	16.7	131	8216	37	16	Arid
Newinghamet al. (2013). No cumulative effect of 10 years of elevated [CO2] on perennial plant biomass components in the Mojave Desert. Global Change Biology, 19(7), 2168-2181.	Mojave	0.07	3650	Mojave	36.81	-115.91	8.5	1.8	0.0821	A.dunosa	S	0.0868	1.3931	942	16.7	131	8216	37	16	Arid
Newinghamet al. (2013). No cumulative effect of 10 years of elevated [CO2] on perennial plant biomass components in the Mojave Desert. Global Change Biology, 19(7), 2168-2181.	Mojave	-0.18	3650	Mojave	36.81	-115.91	8.5	1.8	0.0821	L.Tri	S	0.0868	1.3931	942	16.7	131	8216	37	16	Arid
Allard et al. (2005). Increased quantity and quality of coarse soil organic matter fraction at elevated CO 2 in a grazed grassland are a consequence of enhanced root growth rate and turnover. Plant and Soil, 276(1), 49-60.	NZ	-0.35	1440	NZ	-40.23	175.26	5.8	5.15	0.415	Community level	G	0.9395	0.5404	14	13.6	870	3224	14	8.3	Temperate
Leadley P W, Niklaus P A, Stocker R and Körner C 1999 A field study of the effects of elevated CO2 on plant biomass and community structure in a calcareous grassland. Oecologia 118,39–49.	Swi	0.22	2190	Swi	47.55	7.56	7.5	4	0.33	Community level	G	0.95	0.5299	278	10.1	771	6284	25	8.5	Temperate
Brownet al. (2007). Root biomass and nutrient dynamics in a scrub-oak ecosystem under the influence of elevated atmospheric CO2. Plant and Soil, 292(1-2), 219-232.	KSC	0.21	2070	KSC	28.6	-80.66	4.1	0.872093023	0.021	Burnt	S	0.9694	0.5105	3	21.7	1302	4372	44	9.5	Temperate
Pregitzer et al. (1995). Atmospheric CO2, soil nitrogen and turnover of fine roots. New Phytologist, 129(4), 579-585.	Michigan ln	0.25	158	Michigan	45.57	-84.66	6	0.36	0.026	Populus1ln	F	0.9281	0.5518	219	5.9	788	9640	24	11	Continental
Pregitzer et al. (1995). Atmospheric CO2, soil nitrogen and turnover of fine roots. New Phytologist, 129(4), 579-585.	Michigan hn	0.39	158	Michigan	45.57	-84.66	6.08	1.2	0.09	Populus1hn	F	0.9281	0.5518	219	5.9	788	9640	24	11	Continental
Saha et al. (2011) Impact of elevated CO2 on utilization of soil moisture and associated soil biophysical parameters in pigeon pea (Cajanus cajan L.). Agriculture Ecosystems & Environment, 142, 213-221.	India	0.35	110	India	28.63	77.21	7.3	0.3	0.03	Cajanus cajan	A	0.4193	1.0606	218	25.1	711	6761	139	13	Temperate
Zak et al. (2000). Atmospheric Co2, Soil?N Availability, And Allocation Of Biomass And Nitrogen By Populus Tremuloides. Ecological Applications, 10(1), 34-46.	Michigan ln	0.21	730	Michigan	45.57	-84.66	6	0.36	0.026	Populus2ln	F	0.9281	0.5518	219	5.9	788	9640	24	11	Continental
Zak et al. (2000). Atmospheric Co2, Soil?N Availability, And Allocation Of Biomass And Nitrogen By Populus Tremuloides. Ecological Applications, 10(1), 34-46.	Michigan hn	0.37	730	Michigan	45.57	-84.66	6.08	1.2	0.09	Populus2hn	F	0.9281	0.5518	219	5.9	788	9640	24	11	Continental
Brownet al. (2007). Root biomass and nutrient dynamics in a scrub-oak ecosystem under the influence of elevated atmospheric CO2. Plant and Soil, 292(1-2), 219-232.	KSC	-0.07	2070	KSC	28.6	-80.66	4.1	0.872093023	0.021	Burnt1	S	0.9694	0.5105	3	21.7	1302	4372	44	9.5	Temperate
Higgins et al. (2002) Root production and demography in a california annual grassland under elevated atmospheric carbon dioxide. Global Change Biology, 8, 841-850.	Jasper	0.29	1825	Jasper	37.4	-122.21	6	1.2	0.12	Community level	G	0.5731	0.9068	187	13.7	643	3409	87	11.5	Temperate
Edwards, N. T., & Norby, R. J. (1999). Below-ground respiratory responses of sugar maple and red maple saplings to atmospheric CO2 enrichment and elevated air temperature. Plant and Soil, 206(1), 85-97.	ORNL OTC	-0.37	1290	ORNL OTC	35.9	-84.33	5.75	1.83	0.162	red maple	F	1.0706	0.4093	240	14	1350	7922	16	13.1	Temperate
Edwards, N. T., & Norby, R. J. (1999). Below-ground respiratory responses of sugar maple and red maple saplings to atmospheric CO2 enrichment and elevated air temperature. Plant and Soil, 206(1), 85-97.	ORNL OTC	0.61	1290	ORNL OTC	35.9	-84.33	5.75	1.83	0.162	sugar maple	F	1.0706	0.4093	240	14	1350	7922	16	13.1	Temperate
Dayet al. (2013). The effects of 11 yr of CO2 enrichment on roots in a Florida scrub?oak ecosystem. New Phytologist, 200(3), 778-787.	KSC	0.08	4015	KSC	28.6	-80.66	4.1	0.872093023	0.021	Burnt2	S	0.9694	0.5105	3	21.7	1302	4372	44	9.5	Temperate
Zak et al. (1993). Elevated atmospheric CO2 and feedback between carbon and nitrogen cycles. Plant and soil, 151(1), 105-117.	Michigan	0.47	292	Michigan	45.55	-84.67	5.1	1.977	0.07	Populus3	F	0.9169	0.563	190	6.1	782	9636	24	11.1	Continental
																						Climate
